# Supplementary material for: Stochasticity Prevails but Differs: Tissue‐Specific Assembly of Gut Microbiomes Across Seasons in an Amphibian Model
Source: Ecol Evol. 2026 Feb 3;16(2):e73041. doi: 10.1002/ece3.73041 (PMC12867956; doi:10.1002/ece3.73041)
Supplement: Supplementary file 2 — Table S4: ece373041‐sup‐0002‐TableS4.tsv. [file ECE3-16-e73041-s001.tsv]

Groups	measure	F	R2	p.value	p.adjusted	Significance
TH-U-WG-JUN vs TF-U-WG-JUN	bray	42.20133991	0.82422335	0.001	0.005230769	**
TF-U-WG-JUN vs FL-U-WG-JUN	bray	3.543306806	0.28248586	0.004	0.008918033	**
FL-U-WG-JUN vs FA-M-SG-JUL	bray	1.354606205	0.101433632	0.1	0.123636364
FL-U-WG-JUN vs FA-M-LG-JUL	bray	8.268377248	0.42911643	0.002	0.005666667	**
FL-U-WG-JUN vs FA-F-SG-JUL	bray	1.453654783	0.153766434	0.189	0.207290323
FL-U-WG-JUN vs FA-F-LG-JUL	bray	13.05884943	0.620112199	0.007	0.012363636	*
FA-M-SG-JUL vs FA-M-LG-JUL	bray	13.91982628	0.481324685	0.001	0.005230769	**
FA-M-SG-JUL vs FA-F-SG-JUL	bray	0.564505983	0.044928625	0.695	0.705373134
FA-M-SG-JUL vs FA-M-SG-AUG	bray	1.019999698	0.07275319	0.329	0.344184615
FA-M-LG-JUL vs FA-F-LG-JUL	bray	1.434109735	0.115336744	0.144	0.16185124
FA-M-LG-JUL vs FA-M-LG-AUG	bray	5.187506095	0.256966169	0.002	0.005666667	**
FA-F-SG-JUL vs FA-F-LG-JUL	bray	12.04947005	0.60098696	0.011	0.017	*
FA-M-LG-AUG vs FA-M-SG-AUG	bray	25.86082149	0.665472846	0.001	0.005230769	**
FA-M-LG-AUG vs FA-M-LG-SEP	bray	4.733569046	0.217799895	0.001	0.005230769	**
FA-M-SG-AUG vs FA-M-SG-SEP	bray	2.031602063	0.126724831	0.042	0.054923077
FA-M-SG-SEP vs FA-M-LG-SEP	bray	26.56416872	0.596088056	0.001	0.005230769	**
FA-M-SG-SEP vs FA-F-SG-SEP	bray	0.900977097	0.06481394	0.409	0.424610687
FA-M-SG-SEP vs PH-M-SG-NOV	bray	1.149162815	0.075856523	0.308	0.32725
FA-M-LG-SEP vs FA-F-LG-SEP	bray	0.552836365	0.040791193	0.897	0.897
FA-M-LG-SEP vs PH-M-LG-NOV	bray	4.869185329	0.258049579	0.001	0.005230769	**
FA-F-SG-SEP vs FA-F-LG-SEP	bray	12.49592149	0.609678442	0.006	0.011657143	*
PH-M-SG-NOV vs PH-M-LG-NOV	bray	12.75217137	0.56048151	0.001	0.005230769	**
PH-M-SG-NOV vs MH-M-SG-JAN	bray	1.03317895	0.114376008	0.465	0.479090909
PH-M-LG-NOV vs MH-M-LG-JAN	bray	3.72541056	0.317721119	0.015	0.021030928	*
MH-M-SG-JAN vs MH-M-LG-JAN	bray	3.214996094	0.348887407	0.03	0.04	*
TH-U-WG-JUN vs TF-U-WG-JUN	jaccard	4.549329577	0.335760493	0.004	0.006181818	**
TF-U-WG-JUN vs FL-U-WG-JUN	jaccard	2.045683322	0.185202061	0.004	0.006181818	**
FL-U-WG-JUN vs FA-M-SG-JUL	jaccard	2.100900984	0.148990549	0.001	0.002615385	**
FL-U-WG-JUN vs FA-M-LG-JUL	jaccard	3.692342842	0.251310692	0.001	0.002615385	**
FL-U-WG-JUN vs FA-F-SG-JUL	jaccard	2.140155604	0.211057472	0.008	0.009801802	**
FL-U-WG-JUN vs FA-F-LG-JUL	jaccard	3.057159697	0.27648689	0.009	0.010736842	*
FA-M-SG-JUL vs FA-M-LG-JUL	jaccard	2.920916153	0.16298922	0.001	0.002615385	**
FA-M-SG-JUL vs FA-F-SG-JUL	jaccard	1.024539014	0.078662209	0.404	0.406992593
FA-M-SG-JUL vs FA-M-SG-AUG	jaccard	1.803341953	0.121819921	0.001	0.002615385	**
FA-M-LG-JUL vs FA-F-LG-JUL	jaccard	0.978016201	0.081650933	0.495	0.495
FA-M-LG-JUL vs FA-M-LG-AUG	jaccard	2.517296727	0.143703493	0.001	0.002615385	**
FA-F-SG-JUL vs FA-F-LG-JUL	jaccard	1.721310336	0.177065671	0.004	0.006181818	**
FA-M-LG-AUG vs FA-M-SG-AUG	jaccard	3.373822206	0.206049764	0.001	0.002615385	**
FA-M-LG-AUG vs FA-M-LG-SEP	jaccard	2.899806596	0.145720341	0.001	0.002615385	**
FA-M-SG-AUG vs FA-M-SG-SEP	jaccard	1.413791655	0.09172251	0.012	0.013377049	*
FA-M-SG-SEP vs FA-M-LG-SEP	jaccard	3.147712118	0.148844097	0.001	0.002615385	**
FA-M-SG-SEP vs FA-F-SG-SEP	jaccard	1.050272594	0.074751047	0.229	0.234165414
FA-M-SG-SEP vs PH-M-SG-NOV	jaccard	1.579256262	0.101369169	0.003	0.005666667	**
FA-M-LG-SEP vs FA-F-LG-SEP	jaccard	1.001893871	0.071554168	0.398	0.403940299
FA-M-LG-SEP vs PH-M-LG-NOV	jaccard	3.037705273	0.178293099	0.001	0.002615385	**
FA-F-SG-SEP vs FA-F-LG-SEP	jaccard	1.833165515	0.186426793	0.009	0.010736842	*
PH-M-SG-NOV vs PH-M-LG-NOV	jaccard	1.821625443	0.154092637	0.001	0.002615385	**
PH-M-SG-NOV vs MH-M-SG-JAN	jaccard	1.169559519	0.127548059	0.021	0.022488189	*
PH-M-LG-NOV vs MH-M-LG-JAN	jaccard	1.202550783	0.130675811	0.03	0.031627907	*
MH-M-SG-JAN vs MH-M-LG-JAN	jaccard	1.075196443	0.151967009	0.206	0.212242424
TH-U-WG-JUN vs TF-U-WG-JUN	wei_unifrac	40.82103359	0.819353407	0.005	0.011147541	*
TF-U-WG-JUN vs FL-U-WG-JUN	wei_unifrac	2.771098536	0.235415457	0.001	0.004857143	**
FL-U-WG-JUN vs FA-M-SG-JUL	wei_unifrac	1.127785651	0.085908293	0.254	0.292745763
FL-U-WG-JUN vs FA-M-LG-JUL	wei_unifrac	11.5312007	0.511788113	0.002	0.006974359	**
FL-U-WG-JUN vs FA-F-SG-JUL	wei_unifrac	0.83029706	0.094028214	0.462	0.488553846
FL-U-WG-JUN vs FA-F-LG-JUL	wei_unifrac	12.95005799	0.618139482	0.006	0.012179104	*
FA-M-SG-JUL vs FA-M-LG-JUL	wei_unifrac	20.90827749	0.582269018	0.001	0.004857143	**
FA-M-SG-JUL vs FA-F-SG-JUL	wei_unifrac	0.464895877	0.037296411	0.671	0.686135338
FA-M-SG-JUL vs FA-M-SG-AUG	wei_unifrac	1.287496929	0.09011354	0.263	0.300571429
FA-M-LG-JUL vs FA-F-LG-JUL	wei_unifrac	1.445179227	0.116123617	0.199	0.231316239
FA-M-LG-JUL vs FA-M-LG-AUG	wei_unifrac	4.672856853	0.237528128	0.008	0.01490411	*
FA-F-SG-JUL vs FA-F-LG-JUL	wei_unifrac	12.48119094	0.609397714	0.006	0.012179104	*
FA-M-LG-AUG vs FA-M-SG-AUG	wei_unifrac	23.91266793	0.647817383	0.001	0.004857143	**
FA-M-LG-AUG vs FA-M-LG-SEP	wei_unifrac	2.945076946	0.147659342	0.044	0.062333333
FA-M-SG-AUG vs FA-M-SG-SEP	wei_unifrac	2.313279601	0.141803467	0.088	0.116194175
FA-M-SG-SEP vs FA-M-LG-SEP	wei_unifrac	28.95565991	0.616659631	0.001	0.004857143	**
FA-M-SG-SEP vs FA-F-SG-SEP	wei_unifrac	1.179410897	0.083177708	0.292	0.330933333
FA-M-SG-SEP vs PH-M-SG-NOV	wei_unifrac	0.731368164	0.049646995	0.443	0.474393701
FA-M-LG-SEP vs FA-F-LG-SEP	wei_unifrac	0.270216559	0.020362634	0.916	0.916
FA-M-LG-SEP vs PH-M-LG-NOV	wei_unifrac	4.092951082	0.226217993	0.012	0.020148148	*
FA-F-SG-SEP vs FA-F-LG-SEP	wei_unifrac	10.7140859	0.57251452	0.009	0.016540541	*
PH-M-SG-NOV vs PH-M-LG-NOV	wei_unifrac	18.18200555	0.64516365	0.005	0.011147541	*
PH-M-SG-NOV vs MH-M-SG-JAN	wei_unifrac	0.52620048	0.061715706	0.768	0.779462687
PH-M-LG-NOV vs MH-M-LG-JAN	wei_unifrac	5.044933274	0.386735077	0.004	0.010461538	*
MH-M-SG-JAN vs MH-M-LG-JAN	wei_unifrac	4.367339648	0.421259436	0.029	0.041515789	*
TH-U-WG-JUN vs TF-U-WG-JUN	unwei_unifrac	7.037739116	0.438823644	0.003	0.005513514	**
TF-U-WG-JUN vs FL-U-WG-JUN	unwei_unifrac	2.621001291	0.225540057	0.002	0.004459016	**
FL-U-WG-JUN vs FA-M-SG-JUL	unwei_unifrac	3.413334475	0.221453345	0.001	0.003487179	**
FL-U-WG-JUN vs FA-M-LG-JUL	unwei_unifrac	6.045974975	0.354686369	0.002	0.004459016	**
FL-U-WG-JUN vs FA-F-SG-JUL	unwei_unifrac	2.968977774	0.270670416	0.007	0.00952	**
FL-U-WG-JUN vs FA-F-LG-JUL	unwei_unifrac	4.805777642	0.375281984	0.008	0.010264151	*
FA-M-SG-JUL vs FA-M-LG-JUL	unwei_unifrac	4.892070175	0.245930671	0.001	0.003487179	**
FA-M-SG-JUL vs FA-F-SG-JUL	unwei_unifrac	1.050266163	0.080478524	0.36	0.365373134
FA-M-SG-JUL vs FA-M-SG-AUG	unwei_unifrac	3.387763361	0.206725182	0.001	0.003487179	**
FA-M-LG-JUL vs FA-F-LG-JUL	unwei_unifrac	0.896246921	0.075338628	0.661	0.661
FA-M-LG-JUL vs FA-M-LG-AUG	unwei_unifrac	2.935114077	0.163651821	0.001	0.003487179	**
FA-F-SG-JUL vs FA-F-LG-JUL	unwei_unifrac	2.497318282	0.237900597	0.018	0.019741935	*
FA-M-LG-AUG vs FA-M-SG-AUG	unwei_unifrac	5.922593061	0.312990563	0.001	0.003487179	**
FA-M-LG-AUG vs FA-M-LG-SEP	unwei_unifrac	4.29779029	0.201795127	0.001	0.003487179	**
FA-M-SG-AUG vs FA-M-SG-SEP	unwei_unifrac	1.424842925	0.092373253	0.092	0.096246154
FA-M-SG-SEP vs FA-M-LG-SEP	unwei_unifrac	3.816859362	0.174949992	0.001	0.003487179	**
FA-M-SG-SEP vs FA-F-SG-SEP	unwei_unifrac	1.017011085	0.072555488	0.355	0.363007519
FA-M-SG-SEP vs PH-M-SG-NOV	unwei_unifrac	2.198375175	0.135715783	0.005	0.007311828	**
FA-M-LG-SEP vs FA-F-LG-SEP	unwei_unifrac	0.871610122	0.062834099	0.613	0.617540741
FA-M-LG-SEP vs PH-M-LG-NOV	unwei_unifrac	5.80857709	0.293235454	0.002	0.004459016	**
FA-F-SG-SEP vs FA-F-LG-SEP	unwei_unifrac	2.549136045	0.241644058	0.016	0.017691057	*
PH-M-SG-NOV vs PH-M-LG-NOV	unwei_unifrac	2.533483173	0.202137198	0.003	0.005513514	**
PH-M-SG-NOV vs MH-M-SG-JAN	unwei_unifrac	1.396200309	0.148592012	0.068	0.07225
PH-M-LG-NOV vs MH-M-LG-JAN	unwei_unifrac	1.266636074	0.136687797	0.064	0.068535433
MH-M-SG-JAN vs MH-M-LG-JAN	unwei_unifrac	1.194107251	0.165984077	0.156	0.161954198
