# Supplementary material for: Stochasticity Prevails but Differs: Tissue‐Specific Assembly of Gut Microbiomes Across Seasons in an Amphibian Model
Source: Ecol Evol. 2026 Feb 3;16(2):e73041. doi: 10.1002/ece3.73041 (PMC12867956; doi:10.1002/ece3.73041)
Supplement: Supplementary file 3 — Table S8: ece373041‐sup‐0003‐TableS8.xlsx. [file ECE3-16-e73041-s002.xlsx]

## Sheet: WG
# 47 key nodes									ASV categories			ASV fluctuation types
ASV name	node types	Kingdom	Phylum	Class	Order	Family	Genus	Species	TH-U-WG-JUN	TF-U-WG-JUN	FL-U-WG-JUN	TH-U-WG-JUN|TF-U-WG-JUN	TF-U-WG-JUN|FL-U-WG-JUN
2a2606270810ea7dbe41f3ba80c1c4b3	Connectors	k__Bacteria	p__Planctomycetes	c__Planctomycetacia	o__Pirellulales	f__Pirellulaceae	g__	s__	R	N	R	D	U
561de3c68b01a24e383a46382dbb4886	Connectors	k__Bacteria	p__Planctomycetes	c__Planctomycetacia	o__Pirellulales	f__Pirellulaceae	g__	s__	R	N	R	D	I
6667f62fa4e66dfdea7ba22ff7e2e1fb	Connectors	k__Bacteria	p__Planctomycetes	c__Planctomycetacia	o__Pirellulales	f__Pirellulaceae	g__	s__	M	R	R	D	U
a443e6dd4f82f8803e90b099c301c669	Connectors	k__Bacteria	p__Planctomycetes	c__Planctomycetacia	o__Pirellulales	f__Pirellulaceae	g__	s__	M	N	R	D	U
4a83805d301df3caacf50ccfecbca46a	Connectors	k__Bacteria	p__Planctomycetes	c__Planctomycetacia	o__Isosphaerales	f__Isosphaeraceae	g__	s__	M	N	N	D	U
07d8679b5a89bf947b2f1e6b11b7de68	Connectors	k__Bacteria	p__Chloroflexi	c__Chloroflexia	o__Thermomicrobiales	f__JG30-KF-CM45	g__	s__	M	R	R	D	I
d033e3a241c0c79216658b7da1cd1c4c	Connectors	k__Bacteria	p__Firmicutes	c__	o__	f__	g__	s__	M	R	R	D	I
fc4127a0b2e6bfb5ceff2d8a6c8d71bc	Connectors	k__Bacteria	p__Planctomycetes	c__Planctomycetacia	o__Pirellulales	f__Pirellulaceae	g__	s__	M	N	R	D	I
0869444fa1adb8715cd38cc7975851b2	Connectors	k__Bacteria	p__Actinobacteria	c__Actinobacteria	o__Micrococcales	f__Microbacteriaceae	g__	s__	M	R	R	D	U
728d2763668973ae1071b5cc4162a85a	Connectors	k__Bacteria	p__Firmicutes	c__Clostridia	o__Clostridiales	f__Eubacteriaceae	g__Anaerofustis	s__	M	R	N	D	U
277c0a87378de2b87e3280b3d170f9ba	Connectors	k__Bacteria	p__Firmicutes	c__Clostridia	o__Clostridiales	f__Ruminococcaceae	g__	s__	R	R	R	D	U
3bd63fc22d9fcf4613fcb85322df050e	Connectors	k__Bacteria	p__Chloroflexi	c__Chloroflexia	o__Thermomicrobiales	f__JG30-KF-CM45	g__	s__	R	N	N	D	U
7c050d98e5f36082226fba375f2f28a6	Connectors	k__Bacteria	p__Verrucomicrobia	c__Verrucomicrobiae	o__Chthoniobacterales	f__Chthoniobacteraceae	g__LD29	s__	M	N	R	D	I
8f4f13b4b7838f3a049d87e6913f601d	Connectors	k__Bacteria	p__Verrucomicrobia	c__Verrucomicrobiae	o__Chthoniobacterales	f__Chthoniobacteraceae	g__LD29	s__	M	R	R	D	I
e99efba51082b88434095038cf4c1efb	Connectors	k__Bacteria	p__Proteobacteria	c__Gammaproteobacteria	o__Methylococcales	f__Methylococcaceae	g__	s__	R	N	R	D	U
750930d8db45cd2943316f73e0af85e9	Connectors	k__Bacteria	p__Firmicutes	c__Clostridia	o__Clostridiales	f__Ruminococcaceae	g__	s__	M	N	R	D	U
52ef46b5ee26dc577fef0ad4060eff24	Connectors	k__Bacteria	p__Planctomycetes	c__Planctomycetacia	o__Pirellulales	f__Pirellulaceae	g__	s__	R	N	R	D	I
45107a3ca78054cd45901bb0c1d23d42	Connectors	k__Bacteria	p__Proteobacteria	c__Gammaproteobacteria	o__Pseudomonadales	f__Pseudomonadaceae	g__Pseudomonas	s__	A	A	A	I	U
10d9e8ae89278372e07da1898caf4d41	Connectors	k__Bacteria	p__Proteobacteria	c__Gammaproteobacteria	o__Methylococcales	f__Methylococcaceae	g__Methyloparacoccus	s__	M	R	R	D	U
7d69d1be107369d4c5a1202cf9c426a7	Connectors	k__Bacteria	p__Proteobacteria	c__Alphaproteobacteria	o__Rhodobacterales	f__Rhodobacteraceae	g__	s__	R	N	N	D	U
3c04929a39a6449758e3d2aaf67e5805	Connectors	k__Bacteria	p__Actinobacteria	c__Actinobacteria	o__	f__	g__	s__	M	R	R	D	I
6b0532f8ef8ab232c678feeba8c9504c	Connectors	k__Bacteria	p__Planctomycetes	c__Planctomycetacia	o__Pirellulales	f__Pirellulaceae	g__	s__	M	R	R	D	I
2198c8d432ea26a7d09952af82cb45c7	Connectors	k__Bacteria	p__Actinobacteria	c__Actinobacteria	o__Corynebacteriales	f__	g__	s__	M	R	R	D	I
579ca6a70c40db15489197db08d974d3	Connectors	k__Bacteria	p__Planctomycetes	c__Planctomycetacia	o__Pirellulales	f__Pirellulaceae	g__	s__	M	R	R	D	I
e439609cf2ab5135ebf585b4ad49031d	Connectors	k__Bacteria	p__Planctomycetes	c__Planctomycetacia	o__Pirellulales	f__Pirellulaceae	g__	s__	M	N	R	D	I
281f032857bac7d00bea502d0705f900	Connectors	k__Bacteria	p__Cyanobacteria	c__Oxyphotobacteria	o__	f__	g__	s__	M	R	R	D	U
f151241be6d50d49e69cfe548e2795e3	Connectors	k__Bacteria	p__Actinobacteria	c__Actinobacteria	o__Corynebacteriales	f__Mycobacteriaceae	g__Mycobacterium	s__	A	R	R	D	I
5fdf9de3ff75881660db672f2bf430a2	Connectors	k__Bacteria	p__Actinobacteria	c__Actinobacteria	o__Micrococcales	f__Microbacteriaceae	g__	s__	A	R	M	D	I
deab9351d614d6dee99ba0338f668107	Connectors	k__Bacteria	p__Fusobacteria	c__Fusobacteriia	o__Fusobacteriales	f__Fusobacteriaceae	g__Cetobacterium	s__	M	N	N	D	U
c68164781e9c6c796af0231660b31086	Connectors	k__Bacteria	p__Planctomycetes	c__Planctomycetacia	o__Pirellulales	f__Pirellulaceae	g__	s__	M	N	R	D	I
c6ccc60214ebcc6014274032b1d1fd05	Connectors	k__Bacteria	p__Planctomycetes	c__Planctomycetacia	o__Gemmatales	f__Gemmataceae	g__	s__	M	N	R	D	I
89192d9f779341d313f52aad0dc6a06f	Connectors	k__Bacteria	p__Proteobacteria	c__Alphaproteobacteria	o__Rhizobiales	f__Beijerinckiaceae	g__	s__	M	R	R	D	U
0c919622cabd563c72156f73f034fafd	Connectors	k__Bacteria	p__Planctomycetes	c__Planctomycetacia	o__Pirellulales	f__Pirellulaceae	g__	s__	A	R	R	D	I
53adacb26dd1a36dc53fbb45396053ee	Connectors	k__Bacteria	p__Actinobacteria	c__Actinobacteria	o__	f__	g__	s__	M	R	R	D	U
4a3ddcc090b99461921e265638005d6e	Connectors	k__Bacteria	p__Planctomycetes	c__Planctomycetacia	o__Pirellulales	f__Pirellulaceae	g__	s__	M	N	R	D	I
835343678a07f8d14936ba3c791727e5	Connectors	k__Bacteria	p__Verrucomicrobia	c__Verrucomicrobiae	o__Chthoniobacterales	f__Terrimicrobiaceae	g__Terrimicrobium	s__	M	N	N	D	U
05b66871741d707e5fcd0c168b0f3ae8	Connectors	k__Bacteria	p__Planctomycetes	c__Planctomycetacia	o__Gemmatales	f__Gemmataceae	g__	s__	M	N	R	D	U
c06ea72cd28b4d0acbcaad9c73b5e659	Connectors	k__Bacteria	p__Proteobacteria	c__Alphaproteobacteria	o__Rhizobiales	f__Xanthobacteraceae	g__Pseudolabrys	s__	R	R	N	D	U
ddb8d3fd9e58a51d8fd517ac2e00199a	Connectors	k__Bacteria	p__Actinobacteria	c__Actinobacteria	o__Corynebacteriales	f__Mycobacteriaceae	g__Mycobacterium	s__	M	N	N	D	U
e7eec83e05d6c2f0ff3bafbc03c9651d	Connectors	k__Bacteria	p__Proteobacteria	c__Gammaproteobacteria	o__Methylococcales	f__Methylococcaceae	g__	s__	R	R	N	D	U
934e48d812ce10bc1989d6a19768f5a7	Connectors	k__Bacteria	p__Actinobacteria	c__Actinobacteria	o__Corynebacteriales	f__Mycobacteriaceae	g__Mycobacterium	s__	M	R	R	D	I
6a08dcd89439d95983c573729660cf3f	Connectors	k__Bacteria	p__Planctomycetes	c__Planctomycetacia	o__Pirellulales	f__Pirellulaceae	g__	s__	M	N	R	D	U
ff8add67a6fb14da95441e67a8412a35	Connectors	k__Bacteria	p__Proteobacteria	c__Alphaproteobacteria	o__Rhizobiales	f__Beijerinckiaceae	g__	s__	M	R	R	D	I
ae984dc99a27f30ba8c9818f88509a57	Connectors	k__Bacteria	p__Planctomycetes	c__Planctomycetacia	o__Isosphaerales	f__Isosphaeraceae	g__	s__	M	R	R	D	I
0aa0e4a4f7a4436964957542e8905f95	Connectors	k__Bacteria	p__Planctomycetes	c__Planctomycetacia	o__Pirellulales	f__Pirellulaceae	g__	s__	M	R	R	D	I
85a8bb1877e1bf55992c634cb4173394	Connectors	k__Bacteria	p__Planctomycetes	c__Planctomycetacia	o__Isosphaerales	f__Isosphaeraceae	g__	s__	M	N	R	D	U
9ec444385d09d953dccb2055e33813b8	Connectors	k__Bacteria	p__Proteobacteria	c__Gammaproteobacteria	o__Methylococcales	f__Methylococcaceae	g__	s__	M	R	R	D	U

## Sheet: M_JUL
# 19 key nodes									ASV categories
ASV name	node types	Kingdom	Phylum	Class	Order	Family	Genus	Species	FA-M-SG-JUL	FA-M-LG-JUL
7ebd592a0dd844d95455c4fefc8a649d	Connectors	k__Bacteria	p__Firmicutes	c__Erysipelotrichia	o__Erysipelotrichales	f__Erysipelotrichaceae	g__	s__	R	A
543e0fca7c4d6560831a2ee954706e10	Connectors	k__Bacteria	p__Firmicutes	c__Clostridia	o__Clostridiales	f__Ruminococcaceae	g__	s__	N	R
ce1c3b48a977b04390554bdefbf4cdbe	Connectors	k__Bacteria	p__Bacteroidetes	c__Bacteroidia	o__Bacteroidales	f__Bacteroidaceae	g__Bacteroides	s__	R	M
b139121ee58a53791e2cf4d0611091e8	Connectors	k__Bacteria	p__Firmicutes	c__Clostridia	o__Clostridiales	f__Ruminococcaceae	g__	s__	R	R
2bc5e2dc2cd1d4bbaeff56cffd0777c7	Connectors	k__Bacteria	p__Firmicutes	c__Clostridia	o__Clostridiales	f__Ruminococcaceae	g__	s__	R	M
2284c51abb72547dd9f2255afd52bd79	Connectors	k__Bacteria	p__Firmicutes	c__Erysipelotrichia	o__Erysipelotrichales	f__Erysipelotrichaceae	g__	s__	N	R
a5ff3a6c0e370019233758bfb7840aca	Connectors	k__Bacteria	p__Firmicutes	c__Erysipelotrichia	o__Erysipelotrichales	f__Erysipelotrichaceae	g__Breznakia	s__	R	A
ef96c7654ee626efb85d5e37bb266fb5	Connectors	k__Bacteria	p__Firmicutes	c__Erysipelotrichia	o__Erysipelotrichales	f__Erysipelotrichaceae	g__	s__	R	R
e36be6c77ba2d46a98a0af852d829166	Connectors	k__Bacteria	p__Firmicutes	c__Clostridia	o__Clostridiales	f__Christensenellaceae	g__	s__	R	R
45107a3ca78054cd45901bb0c1d23d42	Connectors	k__Bacteria	p__Proteobacteria	c__Gammaproteobacteria	o__Pseudomonadales	f__Pseudomonadaceae	g__Pseudomonas	s__	A	A
f0d59e60abedaa7a7793120ffd4335f9	Connectors	k__Bacteria	p__Tenericutes	c__Mollicutes	o__Mycoplasmatales	f__Mycoplasmataceae	g__Mycoplasma	s__	N	M
66f9fe7284ff27f733c3a4ef5ba7fb27	Connectors	k__Bacteria	p__Firmicutes	c__Clostridia	o__Clostridiales	f__Ruminococcaceae	g__	s__	R	A
542092ee79105eb91d2595016cda3204	Connectors	k__Bacteria	p__Bacteroidetes	c__Bacteroidia	o__Bacteroidales	f__Bacteroidaceae	g__Bacteroides	s__	N	R
bacb9682c0dcd406c3ec4078dc103398	Connectors	k__Bacteria	p__Firmicutes	c__Erysipelotrichia	o__Erysipelotrichales	f__Erysipelotrichaceae	g__	s__	R	M
03e7b7848ca186611ddd3786982d3082	Connectors	k__Bacteria	p__Firmicutes	c__Clostridia	o__Clostridiales	f__Ruminococcaceae	g__Ruminococcaceae_UCG-014	s__	R	M
4f93766cf74f059e815de5594924485b	Connectors	k__Bacteria	p__Firmicutes	c__Clostridia	o__Clostridiales	f__TC1	g__endosymbiont_.TC1._of_Trimyema_compressum	s__endosymbiont_.TC1._of_Trimyema_compressum	M	A
f066fb83cc5efafacfd3717b80ce1752	Connectors	k__Bacteria	p__Proteobacteria	c__Gammaproteobacteria	o__Pseudomonadales	f__Pseudomonadaceae	g__Pseudomonas	s__	A	A
61ba4e20ff1bd74b1d3fd247dfa28469	Connectors	k__Bacteria	p__Firmicutes	c__Erysipelotrichia	o__Erysipelotrichales	f__Erysipelotrichaceae	g__Erysipelatoclostridium	s__	R	M
783b67d73ca933980b2f5375b1820b7f	Connectors	k__Bacteria	p__Firmicutes	c__Erysipelotrichia	o__Erysipelotrichales	f__Erysipelotrichaceae	g__[Anaerorhabdus]_furcosa_group	s__Anaerorhabdus_furcosa	R	M

## Sheet: M_AUG
# 1 key nodes									ASV categories
ASV name	node types	Kingdom	Phylum	Class	Order	Family	Genus	Species	FA-M-SG-AUG	FA-M-LG-AUG
ea21fd369fe5d1d656f2b7399f2c2968	Module hubs	k__Bacteria	p__Firmicutes	c__Erysipelotrichia	o__Erysipelotrichales	f__Erysipelotrichaceae	g__[Clostridium]_innocuum_group	s__	R	M

## Sheet: M_SEP
# 6 key nodes									ASV categories
ASV name	node types	Kingdom	Phylum	Class	Order	Family	Genus	Species	FA-M-SG-SEP	FA-M-LG-SEP
3f25cfa5ea7c16a14ccb04dcdb6fad03	Connectors	k__Bacteria	p__Firmicutes	c__Clostridia	o__Clostridiales	f__Lachnospiraceae	g__	s__	R	A
4259075a951cd575b06af7907081c250	Connectors	k__Bacteria	p__Bacteroidetes	c__Bacteroidia	o__Bacteroidales	f__Bacteroidaceae	g__Bacteroides	s__	R	M
1871f7f0224b42753d33f67e95020856	Connectors	k__Bacteria	p__Firmicutes	c__Clostridia	o__Clostridiales	f__Ruminococcaceae	g__Ruminococcaceae_UCG-014	s__	R	R
d48a50991e8c28b5b8f24ee15d840391	Connectors	k__Archaea	p__Euryarchaeota	c__Methanobacteria	o__Methanobacteriales	f__Methanobacteriaceae	g__	s__	M	A
8c9cedb2087ad475556ba54abef43fce	Module hubs	k__Bacteria	p__Bacteroidetes	c__Bacteroidia	o__Bacteroidales	f__Bacteroidaceae	g__Bacteroides	s__	R	R
28a3dcb1fb5a0cae91c84f6ff22c6bc7	Connectors	k__Bacteria	p__Bacteroidetes	c__Bacteroidia	o__Bacteroidales	f__	g__	s__	R	A

## Sheet: M_NOV
# no key nodes									ASV categories
ASV name	node types	Kingdom	Phylum	Class	Order	Family	Genus	Species	PH-M-SG-NOV	PH-M-LG-NOV

## Sheet: M_JAN
# no key nodes									ASV categories
ASV name	node types	Kingdom	Phylum	Class	Order	Family	Genus	Species	MH-M-SG-JAN	MH-M-LG-JAN

## Sheet: M_SG
# 1 key nodes									ASV categories					ASV fluctuation types
ASV name	node types	Kingdom	Phylum	Class	Order	Family	Genus	Species	FA-M-SG-JUL	FA-M-SG-AUG	FA-M-SG-SEP	PH-M-SG-NOV	MH-M-SG-JAN	FA-M-SG-JUL|FA-M-SG-AUG	FA-M-SG-AUG|FA-M-SG-SEP	FA-M-SG-SEP|PH-M-SG-NOV	PH-M-SG-NOV|MH-M-SG-JAN
6d4a5ffb0af1dede152390724b0fb00d	Module hubs	k__Bacteria	p__Verrucomicrobia	c__Verrucomicrobiae	o__Verrucomicrobiales	f__Akkermansiaceae	g__Akkermansia	s__	R	R	R	R	R	U	U	U	U

## Sheet: M_LG
# 18 key nodes									ASV categories					ASV fluctuation types
ASV name	node types	Kingdom	Phylum	Class	Order	Family	Genus	Species	FA-M-LG-JUL	FA-M-LG-AUG	FA-M-LG-SEP	PH-M-LG-NOV	MH-M-LG-JAN	FA-M-LG-JUL|FA-M-LG-AUG	FA-M-LG-AUG|FA-M-LG-SEP	FA-M-LG-SEP|PH-M-LG-NOV	PH-M-LG-NOV|MH-M-LG-JAN
f2b652ab3656adf6e23a22004cb93081	Connectors	k__Bacteria	p__Bacteroidetes	c__Bacteroidia	o__Bacteroidales	f__Rikenellaceae	g__	s__	R	N	R	M	R	U	I	U	U
4259075a951cd575b06af7907081c250	Connectors	k__Bacteria	p__Bacteroidetes	c__Bacteroidia	o__Bacteroidales	f__Bacteroidaceae	g__Bacteroides	s__	R	R	M	N	N	U	U	D	U
577b5552cc05257ff45cf966f9861de0	Connectors	k__Bacteria	p__Firmicutes	c__Clostridia	o__Clostridiales	f__Ruminococcaceae	g__	s__	M	R	R	N	N	U	U	D	U
344642fbea60937e7385d8fd8d29e52b	Connectors	k__Bacteria	p__Firmicutes	c__Erysipelotrichia	o__Erysipelotrichales	f__Erysipelotrichaceae	g__	s__	R	R	R	R	N	I	U	U	U
2bc5e2dc2cd1d4bbaeff56cffd0777c7	Connectors	k__Bacteria	p__Firmicutes	c__Clostridia	o__Clostridiales	f__Ruminococcaceae	g__	s__	M	R	M	M	M	D	I	U	U
1ac087e3b924854083388d28b8b2ecd6	Connectors	k__Bacteria	p__Firmicutes	c__Clostridia	o__Clostridiales	f__Eubacteriaceae	g__Eubacterium	s__	R	M	M	A	M	I	U	I	U
2ed57d15765cbbe473517ba6808f5ec7	Connectors	k__Bacteria	p__Actinobacteria	c__Coriobacteriia	o__Coriobacteriales	f__	g__	s__	M	R	R	R	R	D	U	U	U
66f9fe7284ff27f733c3a4ef5ba7fb27	Connectors	k__Bacteria	p__Firmicutes	c__Clostridia	o__Clostridiales	f__Ruminococcaceae	g__	s__	A	A	A	R	R	U	U	D	U
8c8436e5733b4e68b4def5c98c758aa7	Connectors	k__Bacteria	p__Firmicutes	c__Clostridia	o__Clostridiales	f__	g__	s__	A	M	A	M	M	U	I	D	U
a6783b60f24f22132f5d57fcd0f96f1d	Connectors	k__Bacteria	p__Firmicutes	c__Clostridia	o__Clostridiales	f__Ruminococcaceae	g__Ruminococcaceae_UCG-014	s__	R	M	R	N	R	U	U	D	U
950983bef1bc5e36159123042c8b775a	Connectors	k__Bacteria	p__Firmicutes	c__Clostridia	o__Clostridiales	f__Ruminococcaceae	g__[Eubacterium]_coprostanoligenes_group	s__	N	R	R	M	R	U	I	U	U
bacb9682c0dcd406c3ec4078dc103398	Connectors	k__Bacteria	p__Firmicutes	c__Erysipelotrichia	o__Erysipelotrichales	f__Erysipelotrichaceae	g__	s__	M	R	R	N	N	U	D	D	U
596f7a391102219b501bfae48eb5d2f3	Connectors	k__Bacteria	p__Firmicutes	c__Clostridia	o__Clostridiales	f__Ruminococcaceae	g__Ruminococcaceae_UCG-014	s__	M	M	R	N	R	U	U	D	U
6d4a5ffb0af1dede152390724b0fb00d	Module hubs	k__Bacteria	p__Verrucomicrobia	c__Verrucomicrobiae	o__Verrucomicrobiales	f__Akkermansiaceae	g__Akkermansia	s__	M	M	A	M	M	U	I	D	U
0580c84f1b0384ebb830b8aa81a25ae1	Connectors	k__Bacteria	p__Firmicutes	c__Erysipelotrichia	o__Erysipelotrichales	f__Erysipelotrichaceae	g__	s__	N	R	R	N	N	I	U	U	U
61ba4e20ff1bd74b1d3fd247dfa28469	Connectors	k__Bacteria	p__Firmicutes	c__Erysipelotrichia	o__Erysipelotrichales	f__Erysipelotrichaceae	g__Erysipelatoclostridium	s__	M	M	R	R	N	U	U	D	U
441d7a4a3775b339195f94576cac2a6b	Connectors	k__Bacteria	p__Bacteroidetes	c__Bacteroidia	o__Bacteroidales	f__Bacteroidaceae	g__Bacteroides	s__	A	M	M	R	R	U	U	D	U
1909566e9b9937a35913f73674d4d25d	Connectors	k__Bacteria	p__Bacteroidetes	c__Bacteroidia	o__Bacteroidales	f__Bacteroidaceae	g__Bacteroides	s__	M	R	R	N	R	U	U	D	U
